# Supplementary material for: Phosphoserine enhanced Cu-doped bioactive glass dynamic dual-network hydrogel for craniofacial bone defect repair
Source: Regen Biomater. 2023 May 17;10:rbad054. doi: 10.1093/rb/rbad054 (PMC10243839; doi:10.1093/rb/rbad054)
Supplement: rbad054_Supplementary_Data [file rbad054_supplementary_data.zip]

Archive with 2 entries (2 files):
- Supplementary Data.docx
- Liu response to the reviewers.docx
